# Supplementary material for: Giardia duodenalis Colonization Slightly Affects Gut Microbiota and Hematological Parameters in Clinically Healthy Dogs
Source: Animals (Basel). 2023 Mar 7;13(6):958. doi: 10.3390/ani13060958 (PMC10044607; doi:10.3390/ani13060958)
Supplement: Supplementary file 1 [file animals-13-00958-s001.zip]

Archive with 3 entries (2 files):
- animals-2207089-supplementary/
- animals-2207089-supplementary/animals-2207089-supp Figures.docx
- animals-2207089-supplementary/animals-2207089-Table S1.xlsx
